# Supplementary material for: The Influence of Cross-Fostering on Alcohol Consumption and Depressive-Like Behaviors in HA and LA Mice: The Role of the Endogenous Opioid System
Source: Brain Sci. 2021 May 13;11(5):622. doi: 10.3390/brainsci11050622 (PMC8152237; doi:10.3390/brainsci11050622)
Supplement: Supplementary file 1 [file brainsci-11-00622-s001.zip]

Archive with 1 entries (1 files):
- brainsci-1180853-supplementary.pdf
